# Supplementary material for: Temporary dietary fiber depletion prompts rapid and lasting gut microbiota restructuring in mice
Source: Microbiol Spectr. 2025 Feb 5;13(3):e01517-24. doi: 10.1128/spectrum.01517-24 (PMC11878010; doi:10.1128/spectrum.01517-24)
Supplement: Table S1 — Diet descriptions. [file spectrum.01517-24-s0002.xlsx]

## Sheet: Supp Table S1
Supplementary table S1. Diet descriptions
	Chow	RFD
	Ssniff S8189	Ssnniff E15720 / CD.88137
Gross Energy (kcal/kg)	4112	4383
ME, Atwater (kcal/kg) (1)	3492	3750
Fat (% kcal)	18	13
Protein (% kcal)	24	18
Carbohydrates (% kcal)	58	69
Crude fat (% w/w)	7	5.1
Crude protein (% w/w)	21	17.3
Crude fiber (% w/w)	4	5
Crude ash (% w/w)	6.2	3.9
Starch (% w/w)	33.3	38.5
Sugar (% w/w)	4,6	11
Total dietary fibers (% w/w)	20.14	9.05
Insoluble fibers High molecular weight (% w/w)	13.81	5.02
Soluble fibers High molecular weight (% w/w)	2.75	0.77
Soluble fibers Low molecular weight (% w/w)	3.58	3.26
Ingredients	Grain and grain products, oil seed products, minerals, vegetable oils, brewer's yeast, amino acids, vitamins, trace elements	Composition (%)
		Corn starch	40
		Casein	19.5
		Maltodextrin	14.5
		Sucrose	10
		Cellulose	5
		Soybean oil	5
		Mineral & trace element mix	4.3
		Vitamin premix	1
		L-Cystine	0.2
		Choline chloride	0.2
		DL-Methionine	0.1
		Ascorbic acid	0.1
		Butylated hydroxytoluene	0.01
(1) Physiological fuel value
