# Supplementary material for: Temporary dietary fiber depletion prompts rapid and lasting gut microbiota restructuring in mice
Source: Microbiol Spectr. 2025 Feb 5;13(3):e01517-24. doi: 10.1128/spectrum.01517-24 (PMC11878010; doi:10.1128/spectrum.01517-24)
Supplement: Table S2 — Sequencing facilities details. [file spectrum.01517-24-s0003.xlsx]

## Sheet: Supp Table S2
Supplementary table S2. Sequencing facilities details
Time points	Sequencing Facility	Exceptions, sequenced at IMR instead of Eurofins	Sequenced at both facilities, i.e. the same sample was sent to both facilities to check reproducibility (1). Afterwards, only sequences from IMR were kept.
7	Eurofins	1 control (mouse 10)	1 control (mouse 7)
21	Eurofins	1 test (mouse 4)	1 test (mouse 3) and 1 control (mouse 10)
27	Eurofins
35	Eurofins
42	Eurofins
49	Eurofins	1 test (mouse 1)
63	Eurofins	2 tests (mouse 3 and 4) and 2 controls (mouse 6 and 9)
70	Eurofins	2 test (mouse 4 and 5) and 1 control (mouse 10)
14	IMR
24	IMR
29	IMR
32	IMR
			In addition: two samples from another study that were sequenced together with the samples from this study
(1) See Supp Figure 1. Counts at the genus level for both sequencing were compared and all resulting linear regressions R² were > 0.9. NMDS analysis was perfomed on Bray-Curtis dissimilarities and no cluster based on sequencing run could be observed. Reproducibility was therefore accepted.
