# Supplementary material for: Temporary dietary fiber depletion prompts rapid and lasting gut microbiota restructuring in mice
Source: Microbiol Spectr. 2025 Feb 5;13(3):e01517-24. doi: 10.1128/spectrum.01517-24 (PMC11878010; doi:10.1128/spectrum.01517-24)
Supplement: Table S3 — List of ASVs with significantly different abundances between groups after the RFD (day 27). [file spectrum.01517-24-s0004.xlsx]

## Sheet: Supp Table S3
Supplementary table S3. List of ASVs with significantly different abundances between groups after the RFD (day 27)
ASV	Median clr (1) value_Chow	Median clr (1) value_FFD/Chow	Max difference (2) within groups	Median difference between groups	Expected p-value of Wilcoxon test	Expected Benjamini-Hochberg corrected p-value of Wilcoxon test	Effect (3)	Domain	Phylum	Class	Order	Family	Genus
ASV179	5.87989	10.1691	0.698663	4.32289	0.00793651	0.0839861	6.01124	Bacteria	Desulfobacterota	Desulfovibrionia	Desulfovibrionales	Desulfovibrionaceae	Unknown
ASV302	4.37602	8.51122	0.923332	4.03523	0.00793651	0.0839861	4.57574	Bacteria	Firmicutes	Clostridia	Lachnospirales	Lachnospiraceae	Blautia
ASV561	4.86144	7.10042	0.463026	2.18995	0.00805556	0.0846296	3.84453	Bacteria	Firmicutes	Clostridia	Oscillospirales	Ruminococcaceae	Anaerotruncus
ASV116	4.11918	7.68343	0.917846	3.46678	0.00793651	0.0839861	3.83576	Bacteria	Firmicutes	Clostridia	Oscillospirales	Eubacterium_coprostanoligenes_group	Unknown
ASV293	3.19351	6.47805	0.779419	3.09801	0.00793651	0.0839861	3.75786	Bacteria	Firmicutes	Clostridia	Oscillospirales	Oscillospiraceae	Unknown
ASV90	-3.95549	4.30794	2.61672	8.09669	0.00793651	0.0839861	3.19733	Bacteria	Firmicutes	Clostridia	Oscillospirales	Oscillospiraceae	Oscillibacter
ASV201	5.24801	6.92372	0.70513	1.70871	0.00793651	0.0839861	2.45749	Bacteria	Bacteroidota	Bacteroidia	Bacteroidales	Muribaculaceae	Unknown
ASV14	1.84757	4.49962	1.1847	2.84513	0.00793651	0.0839861	2.42465	Bacteria	Firmicutes	Clostridia	Lachnospirales	Lachnospiraceae	Unknown
ASV5	1.60156	4.0375	0.993582	2.43832	0.00833333	0.0863513	2.40394	Bacteria	Firmicutes	Clostridia	Oscillospirales	Ruminococcaceae	Unknown
ASV139	3.55938	5.62547	0.902174	2.19891	0.00793651	0.0839861	2.39128	Bacteria	Firmicutes	Clostridia	Lachnospirales	Lachnospiraceae	Lachnoclostridium
ASV3	-1.02252	3.73681	2.22425	4.74501	0.00793651	0.0839861	2.34042	Bacteria	Firmicutes	Clostridia	Christensenellales	Christensenellaceae	Unknown
ASV628	-1.63785	6.8196	3.74045	8.51916	0.00793651	0.0839861	2.28911	Bacteria	Firmicutes	Clostridia	Oscillospirales	Ruminococcaceae	Unknown
ASV670	2.41725	5.8376	1.54269	3.55048	0.00793651	0.0839861	2.25959	Bacteria	Firmicutes	Clostridia	Oscillospirales	Oscillospiraceae	Unknown
ASV461	5.46467	9.46092	1.60116	3.72845	0.00793651	0.0839861	2.24478	Bacteria	Bacteroidota	Bacteroidia	Bacteroidales	Tannerellaceae	Parabacteroides
ASV105	-3.09374	6.51047	3.93196	9.52091	0.00793651	0.0839861	2.18961	Bacteria	Firmicutes	Clostridia	Oscillospirales	Oscillospiraceae	Oscillibacter
ASV118	1.45258	5.29571	1.72798	3.80619	0.00801587	0.0845676	2.14938	Bacteria	Firmicutes	Clostridia	Oscillospirales	Oscillospiraceae	Intestinimonas
ASV281	-3.06386	5.2747	3.76879	8.41769	0.00793651	0.0839861	2.13861	Bacteria	Firmicutes	Clostridia	Oscillospirales	Oscillospiraceae	Unknown
ASV478	1.04526	5.67342	2.75453	4.9885	0.00793651	0.0839861	2.08282	Bacteria	Firmicutes	Clostridia	Oscillospirales	Ruminococcaceae	Unknown
ASV586	3.97883	6.30101	1.13189	2.39922	0.00793651	0.0839861	2.05413	Bacteria	Firmicutes	Clostridia	Lachnospirales	Lachnospiraceae	FCS020_group
ASV295	0.880788	4.82882	2.83807	4.1691	0.00793651	0.0839861	2.04183	Bacteria	Firmicutes	Clostridia	Oscillospirales	Ruminococcaceae	Unknown
ASV298	-1.7972	6.03735	3.97891	7.79387	0.00793651	0.0839861	1.97315	Bacteria	Firmicutes	Clostridia	Lachnospirales	Lachnospiraceae	Tuzzerella
ASV585	2.15809	10.3417	4.26925	7.46835	0.00825397	0.0857738	1.88604	Bacteria	Firmicutes	Clostridia	Lachnospirales	Lachnospiraceae	Blautia
ASV579	0.371608	4.20169	2.36057	3.96878	0.00793651	0.0839861	1.87468	Bacteria	Firmicutes	Clostridia	Oscillospirales	Ruminococcaceae	Anaerotruncus
ASV62	-3.95097	4.85063	4.5524	8.22775	0.0396429	0.205611	1.85268	Bacteria	Firmicutes	Clostridia	Oscillospirales	Ruminococcaceae	Harryflintia
ASV186	2.58842	4.75778	1.41538	2.53521	0.00900794	0.08974	1.7798	Bacteria	Firmicutes	Clostridia	Lachnospirales	Lachnospiraceae	Unknown
ASV48	-1.60892	6.24293	4.53166	7.69422	0.00793651	0.0839861	1.73554	Bacteria	Firmicutes	Clostridia	Lachnospirales	Lachnospiraceae	Unknown
ASV643	2.73999	4.7508	1.14644	2.05134	0.0130952	0.112334	1.67509	Bacteria	Firmicutes	Clostridia	Oscillospirales	Butyricicoccaceae	Butyricicoccaceae_UCG-009
ASV322	-3.84145	4.0976	4.46429	7.78172	0.0466667	0.226431	1.67414	Bacteria	Firmicutes	Clostridia	Lachnospirales	Lachnospiraceae	Lachnospiraceae_UCG-006
ASV642	-3.81474	4.81038	4.76856	8.09462	0.0462302	0.225816	1.61973	Bacteria	Firmicutes	Clostridia	Lachnospirales	Lachnospiraceae	FCS020_group
ASV506	-3.89935	2.8856	4.06542	6.97419	0.0386508	0.200597	1.6016	Bacteria	Firmicutes	Clostridia	Lachnospirales	Lachnospiraceae	Eisenbergiella
ASV102	-3.22465	3.50884	3.88418	6.70724	0.0119444	0.107325	1.59215	Bacteria	Actinobacteriota	Coriobacteriia	Coriobacteriales	Eggerthellaceae	Enterorhabdus
ASV98	-1.74347	2.94011	2.95022	4.61226	0.00813492	0.0850988	1.53706	Bacteria	Firmicutes	Bacilli	Erysipelotrichales	Erysipelotrichaceae	Unknown
ASV376	-1.60589	5.49991	4.37643	7.00379	0.00793651	0.0839861	1.51098	Bacteria	Firmicutes	Clostridia	Lachnospirales	Lachnospiraceae	Unknown
ASV562	3.48847	5.81749	1.39047	2.07315	0.0276587	0.180439	1.48152	Bacteria	Firmicutes	Clostridia	Lachnospirales	Lachnospiraceae	Blautia
ASV38	2.67735	4.53576	1.19777	1.731	0.0307143	0.190586	1.47953	Bacteria	Desulfobacterota	Desulfovibrionia	Desulfovibrionales	Desulfovibrionaceae	Bilophila
ASV612	-3.21238	1.90072	3.02927	5.06323	0.0129365	0.108278	1.47867	Bacteria	Firmicutes	Clostridia	Oscillospirales	Ruminococcaceae	Unknown
ASV499	0.635584	4.33975	2.66835	3.59269	0.00805556	0.0846736	1.46809	Bacteria	Firmicutes	Clostridia	Lachnospirales	Lachnospiraceae	GCA-900066575
ASV578	2.73721	4.39451	1.57151	2.08414	0.015119	0.121121	1.46405	Bacteria	Firmicutes	Clostridia	Lachnospirales	Lachnospiraceae	Unknown
ASV341	0.690557	6.40968	3.70856	5.58047	0.00793651	0.0839861	1.4598	Bacteria	Bacteroidota	Bacteroidia	Bacteroidales	Muribaculaceae	Unknown
ASV427	4.29632	7.38573	2.10213	3.10093	0.0138095	0.119466	1.4449	Bacteria	Bacteroidota	Bacteroidia	Bacteroidales	Rikenellaceae	Alistipes
ASV490	7.28679	9.84851	1.40006	2.45746	0.0415873	0.23696	1.43219	Bacteria	Bacteroidota	Bacteroidia	Bacteroidales	Muribaculaceae	Unknown
ASV51	-3.79177	1.75458	3.63987	5.35734	0.0443254	0.219417	1.37726	Bacteria	Firmicutes	Clostridia	Lachnospirales	Lachnospiraceae	Unknown
ASV498	2.35873	5.48844	2.11618	2.94706	0.0120635	0.108712	1.35181	Bacteria	Firmicutes	Clostridia	Oscillospirales	Ruminococcaceae	Unknown
ASV121	-1.56702	5.89842	4.96473	7.35441	0.00809524	0.0848837	1.32882	Bacteria	Firmicutes	Clostridia	Lachnospirales	Lachnospiraceae	Blautia
ASV159	-3.75768	0.585522	4.43646	4.81835	0.0271032	0.153665	1.17881	Bacteria	Bacteroidota	Bacteroidia	Bacteroidales	Muribaculaceae	Unknown
ASV206	1.42745	4.05485	3.15774	2.64888	0.00992063	0.0942786	1.12879	Bacteria	Firmicutes	Clostridia	Oscillospirales	Ruminococcaceae	Unknown
ASV443	-2.0792	5.88846	6.16575	6.85411	0.0321825	0.205519	1.12484	Bacteria	Bacteroidota	Bacteroidia	Bacteroidales	Muribaculaceae	Unknown
ASV310	-1.67414	4.33665	4.76288	5.96833	0.0173413	0.132134	1.11974	Bacteria	Firmicutes	Clostridia	Lachnospirales	Lachnospiraceae	NK4A136_group
ASV379	2.28901	4.53102	3.30324	3.20616	0.0097619	0.093478	1.11248	Bacteria	Firmicutes	Clostridia	Lachnospirales	Lachnospiraceae	Unknown
ASV493	1.26809	6.64636	4.23958	4.89387	0.0317063	0.201583	1.10519	Bacteria	Firmicutes	Clostridia	Lachnospirales	Lachnospiraceae	Roseburia
ASV188	1.60358	5.94158	4.64976	4.85603	0.0194841	0.14854	1.08979	Bacteria	Firmicutes	Bacilli	Erysipelotrichales	Erysipelotrichaceae	Faecalibaculum
ASV314	-1.84502	3.96256	4.73871	5.93542	0.0161508	0.127915	1.08117	Bacteria	Firmicutes	Clostridia	Oscillospirales	Oscillospiraceae	Unknown
ASV651	4.79801	6.38037	1.8124	1.72831	0.0381349	0.218138	0.835834	Bacteria	Bacteroidota	Bacteroidia	Bacteroidales	Bacteroidaceae	Bacteroides
ASV349	3.37564	-0.969773	3.69636	-3.65136	0.0323016	0.266942	-0.924678	Bacteria	Firmicutes	Clostridia	Oscillospirales	Butyricicoccaceae	Butyricicoccus
ASV334	1.50479	-3.15001	4.37539	-4.41198	0.0495635	0.317356	-0.945054	Bacteria	Firmicutes	Clostridia	Oscillospirales	Oscillospiraceae	Colidextribacter
ASV470	1.24732	-3.23984	3.87357	-4.13952	0.0435317	0.280928	-1.01591	Bacteria	Firmicutes	Clostridia	Oscillospirales	Oscillospiraceae	Oscillibacter
ASV269	2.23391	-3.0185	4.39696	-5.08438	0.0438492	0.276011	-1.03797	Bacteria	Bacteroidota	Bacteroidia	Bacteroidales	Rikenellaceae	Alistipes
ASV21	1.88293	-3.10046	4.99148	-5.75797	0.0459524	0.298027	-1.04635	Bacteria	Firmicutes	Clostridia	Lachnospirales	Lachnospiraceae	Roseburia
ASV547	3.30433	-0.997239	3.73247	-3.97799	0.0234921	0.195513	-1.04941	Bacteria	Firmicutes	Clostridia	Lachnospirales	Lachnospiraceae	Unknown
ASV157	2.79054	-3.09283	3.93669	-5.13749	0.041627	0.274931	-1.12521	Bacteria	Firmicutes	Clostridia	Lachnospirales	Lachnospiraceae	Unknown
ASV354	2.41388	-2.92577	4.23174	-5.2591	0.0458333	0.292767	-1.13521	Bacteria	Firmicutes	Clostridia	Oscillospirales	Ruminococcaceae	Ruminococcus
ASV545	3.06703	-1.24664	4.1559	-4.91039	0.0127778	0.135726	-1.23276	Bacteria	Firmicutes	Clostridia	Lachnospirales	Lachnospiraceae	Unknown
ASV97	3.99089	-2.91337	4.61269	-6.24018	0.0392063	0.268104	-1.24632	Bacteria	Firmicutes	Clostridia	Lachnospirales	Lachnospiraceae	GCA-900066575
ASV660	3.18	-3.13247	4.2648	-6.07313	0.0438889	0.292786	-1.25527	Bacteria	Firmicutes	Clostridia	Lachnospirales	Lachnospiraceae	NK4A136_group
ASV327	3.21989	-3.14924	4.42715	-6.72193	0.0457937	0.302897	-1.34364	Bacteria	Firmicutes	Clostridia	Lachnospirales	Lachnospiraceae	Unknown
ASV114	3.48443	-3.05158	4.55374	-6.34924	0.0389286	0.270314	-1.34922	Bacteria	Firmicutes	Clostridia	Clostridia_UCG-014	Clostridia_UCG-014	Clostridia_UCG-014
ASV204	7.17985	-2.97525	5.12718	-9.02309	0.0444048	0.294043	-1.35617	Bacteria	Firmicutes	Clostridia	Lachnospirales	Lachnospiraceae	Unknown
ASV42	4.18803	-3.18322	4.6282	-7.20174	0.0388492	0.26409	-1.3848	Bacteria	Firmicutes	Clostridia	Lachnospirales	Lachnospiraceae	Unknown
ASV23	5.24133	-2.84377	4.48145	-7.67629	0.036746	0.255405	-1.39691	Bacteria	Firmicutes	Clostridia	Oscillospirales	Butyricicoccaceae	Butyricicoccus
ASV1	4.26673	-3.20319	5.01029	-7.50713	0.0382937	0.269204	-1.404	Bacteria	Firmicutes	Clostridia	Lachnospirales	Lachnospiraceae	NK4A136_group
ASV93	5.29887	-2.99372	4.88219	-7.84922	0.0358333	0.252831	-1.42255	Bacteria	Firmicutes	Clostridia	Lachnospirales	Lachnospiraceae	Lachnospiraceae_UCG-001
ASV489	4.93684	-2.92656	4.49884	-7.354	0.0403968	0.276145	-1.43508	Bacteria	Firmicutes	Clostridia	Lachnospirales	Lachnospiraceae	Unknown
ASV243	5.81934	-3.28448	4.91993	-8.64939	0.0380159	0.265812	-1.43954	Bacteria	Firmicutes	Clostridia	Lachnospirales	Lachnospiraceae	NK4A136_group
ASV320	5.12565	-2.9136	4.12378	-7.55578	0.0454365	0.295132	-1.47667	Bacteria	Bacteroidota	Bacteroidia	Bacteroidales	Muribaculaceae	Unknown
ASV241	6.14885	-2.92506	4.50714	-8.37429	0.0395238	0.273673	-1.49497	Bacteria	Firmicutes	Clostridia	Lachnospirales	Lachnospiraceae	NK4A136_group
ASV77	5.83494	-2.16035	4.22722	-8.00017	0.0259127	0.229739	-1.51976	Bacteria	Bacteroidota	Bacteroidia	Bacteroidales	Bacteroidaceae	Bacteroides
ASV175	8.08098	5.91183	1.5692	-2.17065	0.00511905	0.0653994	-1.54252	Bacteria	Bacteroidota	Bacteroidia	Bacteroidales	Muribaculaceae	Unknown
ASV172	5.64243	-2.28695	4.29832	-7.60118	0.00789683	0.112345	-1.6803	Bacteria	Bacteroidota	Bacteroidia	Bacteroidales	Rikenellaceae	Alistipes
ASV558	2.23595	-2.91594	2.82977	-4.91282	0.00361111	0.0445943	-1.72126	Bacteria	Bacteroidota	Bacteroidia	Bacteroidales	Muribaculaceae	Unknown
ASV496	2.31877	-3.20957	2.80969	-5.69537	0.000396825	0.00514045	-1.9526	Bacteria	Firmicutes	Clostridia	Oscillospirales	Oscillospiraceae	Unknown
ASV150	2.88967	-3.21742	3.02014	-5.90993	0.00111111	0.0156634	-2.00435	Bacteria	Firmicutes	Clostridia	Lachnospirales	Lachnospiraceae	Unknown
ASV299	3.19455	-3.03709	3.01874	-6.13958	0.000357143	0.00512604	-2.0495	Bacteria	Firmicutes	Clostridia	Lachnospirales	Lachnospiraceae	NK4A136_group
ASV526	3.10837	-3.08294	2.49554	-5.95998	7.93651e-05	0.00089599	-2.26791	Bacteria	Firmicutes	Clostridia	Lachnospirales	Lachnospiraceae	Unknown
ASV568	2.67929	-2.90809	2.49168	-5.81877	0	0	-2.31775	Bacteria	Firmicutes	Clostridia	Lachnospirales	Lachnospiraceae	NK4A136_group
ASV657	7.00986	-3.16992	4.0596	-9.44736	7.93651e-05	0.00117545	-2.5444	Bacteria	Firmicutes	Clostridia	Lachnospirales	Lachnospiraceae	Unknown
ASV424	4.13721	-3.14405	2.53605	-7.33111	0	0	-2.8442	Bacteria	Firmicutes	Clostridia	Oscillospirales	Ruminococcaceae	Unknown
ASV356	4.77425	-2.91294	2.6183	-7.8203	0	0	-3.02027	Bacteria	Firmicutes	Clostridia	Oscillospirales	Oscillospiraceae	Unknown
ASV630	4.50179	-3.05161	2.47661	-7.855	0	0	-3.07753	Bacteria	Bacteroidota	Bacteroidia	Bacteroidales	Muribaculaceae	Unknown
ASV488	4.68806	-3.03949	2.61845	-7.79403	0	0	-3.13194	Bacteria	Bacteroidota	Bacteroidia	Bacteroidales	Muribaculaceae	Unknown
ASV108	4.65375	-2.98834	2.48245	-7.57431	0	0	-3.1871	Bacteria	Firmicutes	Clostridia	Oscillospirales	Ruminococcaceae	Unknown
ASV581	5.03964	-3.18048	2.5434	-8.552	0	0	-3.32154	Bacteria	Firmicutes	Clostridia	Lachnospirales	Lachnospiraceae	Unknown
ASV482	6.06443	-2.99117	2.95577	-9.18386	0	0	-3.34441	Bacteria	Bacteroidota	Bacteroidia	Bacteroidales	Rikenellaceae	Alistipes
ASV529	6.19893	-3.0757	2.73397	-9.22189	0	0	-3.45751	Bacteria	Bacteroidota	Bacteroidia	Bacteroidales	Muribaculaceae	Unknown
ASV421	5.33512	-2.94388	2.57346	-8.39826	0	0	-3.49284	Bacteria	Bacteroidota	Bacteroidia	Bacteroidales	Muribaculaceae	Unknown
ASV480	6.28317	-2.9203	2.4969	-9.31166	0	0	-3.91949	Bacteria	Bacteroidota	Bacteroidia	Bacteroidales	Muribaculaceae	Unknown
ASV264	7.63684	-2.95586	2.51813	-10.6157	0	0	-4.39335	Bacteria	Bacteroidota	Bacteroidia	Bacteroidales	Prevotellaceae	Prevotellaceae_UCG-001
ASV244	6.08332	3.08514	0.699455	-3.08171	0	0	-4.49827	Bacteria	Bacteroidota	Bacteroidia	Bacteroidales	Muribaculaceae	Unknown
ASV595	8.77661	-3.06842	2.73512	-12.3078	0	0	-4.75131	Bacteria	Bacteroidota	Bacteroidia	Bacteroidales	Muribaculaceae	Unknown
(1) clr : centred log ratio
(2) maximum median difference between Dirichlet instances within conditions
(3) median effect size: difference between conditions / max(difference within conditions)
