# Supplementary material for: Temporary dietary fiber depletion prompts rapid and lasting gut microbiota restructuring in mice
Source: Microbiol Spectr. 2025 Feb 5;13(3):e01517-24. doi: 10.1128/spectrum.01517-24 (PMC11878010; doi:10.1128/spectrum.01517-24)
Supplement: Table S4 — List of ASVs with significantly different abundances between groups following the return to chow (day 70). [file spectrum.01517-24-s0005.xlsx]

## Sheet: Supp Table S4
Supplementary table S4. List of ASVs with significantly different abundances between groups following the return to chow (day 70)
ASV	Median clr (1) value_Chow	Median clr (1) value_FFD/Chow	Max difference (2) within groups	Median difference between groups	Expected p-value of Wilcoxon test	Expected Benjamini-Hochberg corrected p-value of Wilcoxon test	Effect (3)	Domain	Phylum	Class	Order	Family	Genus
ASV249	2.13	4.33	0.92	2.14	0.01	0.71	2.07	Bacteria	Bacteroidota	Bacteroidia	Bacteroidales	Muribaculaceae	Unknown
ASV520	4.95	6.31	0.62	1.29	0.03	0.74	1.65	Bacteria	Bacteroidota	Bacteroidia	Bacteroidales	Muribaculaceae	Muribaculum
ASV330	-1.96	4.11	3.74	6.05	0.01	0.7	1.58	Bacteria	Bacteroidota	Bacteroidia	Bacteroidales	Muribaculaceae	Unknown
ASV123	5.46	7.63	1.13	1.84	0.02	0.73	1.57	Bacteria	Bacteroidota	Bacteroidia	Bacteroidales	Muribaculaceae	Unknown
ASV38	2.07	3.27	0.9	1.23	0.04	0.74	1.29	Bacteria	Desulfobacterota	Desulfovibrionia	Desulfovibrionales	Desulfovibrionaceae	Bilophila
ASV566	3.01	5.33	4.19	2.52	0.03	0.76	1	Bacteria	Firmicutes	Clostridia	Oscillospirales	Oscillospiraceae	Oscillibacter
ASV510	2.56	4.83	1.83	2.14	0.03	0.76	0.96	Bacteria	Bacteroidota	Bacteroidia	Bacteroidales	Muribaculaceae	Unknown
ASV663	4.25	5.23	1.68	1.4	0.04	0.77	0.77	Bacteria	Firmicutes	Clostridia	Oscillospirales	Oscillospiraceae	Oscillibacter
ASV482	6.37	3.27	3.97	-3.41	0.01	0.45	-1.07	Bacteria	Bacteroidota	Bacteroidia	Bacteroidales	Rikenellaceae	Alistipes
ASV266	1.67	-3.22	3.74	-4.58	0.04	0.72	-1.12	Bacteria	Firmicutes	Clostridia	Oscillospirales	Oscillospiraceae	Colidextribacter
ASV332	2.38	-3.15	4.25	-5.23	0.05	0.8	-1.14	Bacteria	Firmicutes	Clostridia	Lachnospirales	Lachnospiraceae	Lachnospiraceae_f
ASV108	3.47	-3.2	4.83	-6.89	0.05	0.78	-1.22	Bacteria	Firmicutes	Clostridia	Oscillospirales	Ruminococcaceae	Ruminococcaceae_f
ASV242	3.67	-3.14	4.45	-7.21	0.04	0.73	-1.36	Bacteria	Firmicutes	Clostridia	Lachnospirales	Lachnospiraceae	Lachnospiraceae_UCG-001
ASV320	4.31	-3.22	4.41	-6.98	0.03	0.66	-1.51	Bacteria	Bacteroidota	Bacteroidia	Bacteroidales	Muribaculaceae	Unknown
ASV421	4.45	-3.11	2.71	-7.66	0	0	-2.82	Bacteria	Bacteroidota	Bacteroidia	Bacteroidales	Muribaculaceae	Unknown
ASV480	5.62	-3.25	3.03	-8.85	0	0	-3.2	Bacteria	Bacteroidota	Bacteroidia	Bacteroidales	Muribaculaceae	Unknown
(1) clr : centred log ratio
(2) maximum median difference between Dirichlet instances within conditions
(3) median effect size: difference between conditions / max(difference within conditions)
